# Supplementary material for: Reply to: Accurate population proxies do not exist between 11.7 and 15 ka in North America
Source: Nat Commun. 2022 Aug 11;13:4693. doi: 10.1038/s41467-022-32356-3 (PMC9372036; doi:10.1038/s41467-022-32356-3)
Supplement: Supplementary file 2 — Supplementary Data 1 [file 41467_2022_32356_MOESM2_ESM.zip]

Archive with 13 entries (13 files):
- mfauna.csv
- __MACOSX/._mfauna.csv
- ngrip.csv
- __MACOSX/._ngrip.csv
- PeltonOK.csv
- __MACOSX/._PeltonOK.csv
- tapho.csv
- __MACOSX/._tapho.csv
- REC.Rmd
- __MACOSX/._REC.Rmd
- Spearman.Rmd
- __MACOSX/._Spearman.Rmd
- Spearman results.docx
