# Supplementary material for: Reply to: Accurate population proxies do not exist between 11.7 and 15 ka in North America
Source: Nat Commun. 2022 Aug 11;13:4693. doi: 10.1038/s41467-022-32356-3 (PMC9372036; doi:10.1038/s41467-022-32356-3)
Supplement: Supplementary file 2 — Supplementary Data 1 [file 41467_2022_32356_MOESM2_ESM.zip › PeltonOK.csv]

Lab.number	Normalized.age	NA.Sigma
GX-11448	7170	225
Beta-2976	7170	200
SMU-502	7170	160
SI-2602	7180	85
Beta-70149	7180	90
SFU-270	7180	130
SI-5652	7185	110
GSC-459	7190	150
WSU-1676	7190	135
Beta-10461	7190	130
GX-14514	7195	115
Beta-20346	7200	90
Beta-18236	7200	140
ISGS-1485	7200	160
L-406 A	7200	200
L-406A	7200	200
ISGS-1386	7210	70
SI-2605	7210	80
Beta-5117	7210	110
GX-1922	7210	140
SI-2419	7215	75
ISU-1591-3	7216	198
UGa-920	7220	85
Tx-2315	7220	60
RL-554	7220	160
Beta-41528	7230	100
WSU-3260	7230	110
WSU-3667	7230	160
Beta-122778	7230	160
ISGS-840	7230	140
AECV-664C	7230	120
RL-49	7240	180
RL-67	7240	550
Beta-58200	7240	150
GaK-2140	7240	150
WIS-398	7240	80
Beta-51718	7240	110
Tx-152	7240	220
Beta-18913	7240	200
GX-6990	7245	460
S-731	7245	255
GaK-2082	7250	100
WSU-1675	7250	80
M-1081	7250	150
M-984	7250	200
Tx-1264	7250	110
Beta-50736	7250	120
SI-3204	7255	75
SI-1799	7255	85
SI-2306	7255	115
I-4512	7260	125
I-4070	7260	140
SMU-507	7260	290
ISGS-1991	7260	90
UGa-240	7265	305
Beta-13651	7270	110
P-2970	7270	410
RL-1276	7275	215
Beta-125954	7280	NA
RL-876	7280	230
A-6698	7285	80
UGa-3708	7290	115
Beta-77871	7300	100
GaK-2334	7300	150
RL-1711	7300	60
Beta-130927	7310	150
Beta-110970	7310	80
ISGS-2299	7320	80
Beta-8328	7320	90
WSU-1754	7320	160
ISGS-859	7320	70
ISU-1591-6	7320	243
I-6600	7320	125
UGa-436	7325	125
Beta-17223	7330	140
WIS-882	7340	75
Beta-77870	7340	60
TBN-319	7340	140
Beta-111727	7340	90
Tx-1263	7340	100
GX-2273	7340	350
Beta-22302	7350	80
S-61	7350	150
Beta-64369	7350	220
Beta-49241	7350	120
O-1128	7350	150
AECV-669C	7350	140
Beta-11689	7350	125
M-114	7360	175
Beta-20218	7360	120
I-5219	7360	125
M-1730	7370	250
GaK-1326	7370	190
Beta-51531	7370	200
UCLA-1877 c	7370	100
UCLA-1877c	7370	100
I-6133	7380	120
AECV-1046C	7380	120
OxA-920	7380	100
SI-5290	7385	105
SI-451	7390	100
NUTA-4645	7400	90
Beta-261178	7400	50
AA-800	7400	280
WSU-209	7400	110
Beta-21682	7400	140
Beta-3272	7400	100
GX-6850	7405	225
AA-3623	7410	120
Tx-5694	7410	70
Beta-76667	7410	110
Beta-86199	7420	60
UGa-1111	7425	200
WSU-359	7425	235
GaK-2876	7430	150
Beta-80133	7430	80
Beta-100998	7430	110
GaK-4649	7430	340
GaK-2135	7430	140
Beta-40116	7440	100
SI-2310	7440	70
Beta-9400	7440	440
SFU-29	7450	150
SI-6690	7450	440
Beta-8119	7450	330
AECV-1377C	7450	100
L-290 D	7460	300
L-290D	7460	300
RL-693	7460	380
WIS-600	7460	80
Beta-3295	7460	110
AECV-1049C	7460	110
UGa-286	7470	85
Tx-4798	7470	230
Tx-2738	7470	120
Beta-65170	7480	120
UCLA-1877 d	7480	100
UCLA-1877d	7480	100
SMU-193	7480	80
Beta-23652	7490	120
Beta-41527	7490	70
Beta-77868	7490	60
WIS-888	7490	80
GaK-1172	7490	170
Tx-2736	7490	100
Beta-1712	7500	300
AECV-679C	7500	190
Beta-47979	7500	150
GX-7855	7505	440
Beta-126625	7510	60
C-837 C-839	7510	600
C-837C-839	7510	600
Beta-7867	7520	90
I-8315	7520	120
GX-10502	7525	220
Tx-2865	7530	120
I-8099	7530	140
GSC-530	7530	270
Beta-118937	7530	50
SFU-130	7530	150
Tx-6165	7530	150
Tx-448	7540	120
UGa-1698	7545	205
Beta-70150	7550	80
Beta-139707	7550	50
Beta-57732	7560	190
Beta-44416	7560	70
Beta-31191	7560	130
Beta-47742	7560	90
ISGS-940	7560	80
I-689	7560	250
Beta-5753	7560	500
Beta-62391	7560	80
Beta-56049	7560	340
RL-1530 A	7560	240
RL-1530A	7560	240
UGa-903	7565	115
Beta-33268	7570	100
Beta-139706	7570	50
W-6268	7570	130
AECV-666C	7570	120
AECV-667C	7570	110
WSU-170	7575	185
Beta-46469	7580	80
ISGS-813	7580	190
Beta-95281	7590	60
Beta-47744	7590	220
Tx-6050	7590	100
GX-12390	7595	120
DRI-3033	7600	80
ISGS-753	7600	110
Beta-14521	7600	110
WIS-886	7600	80
Pitt-689	7605	75
Y-109	7610	120
I-5218	7610	140
Beta-38788	7620	70
Beta-75341	7620	80
A-723	7620	360
Beta-75204	7629	90
Tx-1262	7630	120
ISGS-210	7630	210
I-1588	7630	170
I-5217	7630	120
A-809-A	7630	140
Beta-34298	7640	110
Beta-33518	7640	150
Beta-101599	7640	60
GX-8810	7645	260
C-180	7649	500
M-1455	7650	400
UCLA-1973	7650	580
RL-669	7650	200
GX-1747	7650	400
Beta-6919	7650	240
I-3266	7650	190
SI-5288	7655	170
Beta-2332	7660	780
DIC-1058	7660	325
Tx-3624	7660	240
SMU-1423	7668	237
ISGS-936	7670	90
ISGS-303	7670	110
I-11700	7670	120
GX-7509	7670	290
Beta-17293	7670	110
RL-355	7670	210
SFU-249	7670	630
Y-341	7675	100
Beta-18602	7680	120
Beta-74067	7680	90
RL-444	7680	500
Beta-48756	7680	170
AECV-1383C	7680	140
UGa-957	7685	580
AECV-742C	7690	210
UGa-1093	7695	155
UGa-5745	7695	100
Tx-447	7700	120
A-849	7700	120
Beta-139708	7700	50
M-1818	7700	450
ISGS-781	7700	190
Beta-106817	7730	140
Beta-8248	7730	120
GX-2402	7730	190
Beta-7150	7730	200
Beta-8503	7730	70
S-1084	7735	110
M-1726 R	7740	270
M-1726R	7740	270
Beta-14922	7740	140
Beta-121880	7740	80
A-848	7740	120
GX-1746	7740	280
AECV-743C	7740	190
UGa-516	7750	450
UCLA-1795 C	7750	400
UCLA-1795C	7750	400
Beta-9572	7750	90
WSU-641	7750	210
ISGS-1344	7750	130
GX-12389	7755	440
C-216	7756	370
SMU-1484	7760	50
Tx-7772	7760	150
Beta-51527	7760	110
Beta-22125	7760	130
ISGS-1383	7760	70
WIS-890	7770	80
RL-354	7770	230
DRI-3011	7780	40
GX-6795	7780	225
Beta-13177	7790	100
UGa-4322	7790	340
Beta-47007	7790	80
GX-10500	7795	230
Beta-11887	7800	100
ISGS-316	7800	160
GaK-3120	7800	200
I-612	7800	250
A-484	7800	110
C-904'	7800	900
WSU-3037	7805	130
CAMS-8866	7810	60
AECV-1050C	7810	120
AECV-624C	7810	120
GX-1287	7815	350
SMU-1421	7818	245
Beta-124348	7820	40
DIC-1061	7820	215
UGa-6308	7824	118
L-289 KK	7830	350
L-289KK	7830	350
GX-12388	7830	100
AECV-1207C	7830	160
Beta-102188	7840	50
CAMS-6380	7840	70
RL-474	7840	330
Beta-10477	7840	100
Beta-51895	7840	100
SI-4015	7845	125
Beta-33041	7850	130
SI-1771	7850	120
Beta-67373	7850	90
AECV-1384C	7860	140
GaK-2086	7860	160
RL-1152	7860	230
RL-1594	7860	190
CAMS-10354	7870	50
WSU-210	7870	300
Beta-29788	7870	350
AECV-336C	7870	120
I-1928	7875	210
Y-342	7875	100
UGa-500	7875	230
Beta-33040	7880	110
Beta-79542	7880	60
SI-74	7880	1300
WSU-670	7880	430
SI-1773	7880	100
DIC-474	7880	145
AECV-1367C	7880	110
WSU-2205	7885	85
SMU-302	7890	100
GaK-2240-43	7890	300
AECV-1371C	7890	110
AECV-762C	7890	130
AA-376	7900	460
AA-378	7900	310
UGa-6312	7900	188
GaK-1741	7900	170
Tx-63	7900	800
M-132	7900	250
Beta-10790	7910	420
ISGS-229	7910	100
WSU-228	7910	280
Beta-23653	7920	80
ISGS-923	7920	150
Beta-56817	7920	80
Beta-9495	7920	100
AECV-1373C	7920	100
SI-1768	7925	80
Beta-12988	7930	110
Beta-56724	7930	80
Beta-54201	7930	90
Beta-20363	7940	190
UCLA-131	7940	150
A-711	7940	250
AA-26255	7940	70
Beta-100155	7940	100
SM-696	7941	423
UGa-580	7950	95
DIC-1057	7950	110
L-344	7950	200
Tx-2867	7950	110
SI-45	7950	240
SI-4013	7955	165
Beta-94532	7960	60
WSU-1408 B	7960	120
WSU-1408B	7960	120
UCR-1751	7960	400
SI-308	7960	150
Beta-14870	7960	90
DIC-473	7960	215
Beta-3192	7960	140
SMU-461	7960	130
WSU-1812	7965	140
SMU-262	7970	80
Beta-8418	7970	270
I-1589	7970	210
Beta-75513	7970	80
Tx-333	7970	210
M-846	7970	225
QC-550	7975	220
Beta-14182	7980	120
SMU-827	7980	180
I-6873	7980	610
W-2213	7980	300
Beta-15192	7980	200
DIC-1060	7980	150
M-304	7980	200
AECV-1376C	7980	110
AECV-760C	7980	180
WSU-409	7985	190
AA-21984	7985	75
ISGS-290	7990	80
I-806	7990	220
SMU-1420	7990	245
Beta-145380	7990	50
Beta-40342	7990	80
OxA-5008	7990	120
SI-4898	7995	80
GSC-1158	8000	150
UCR-604	8000	270
Beta-144867	8000	170
ISGS-1382	8000	80
AECV-1378C	8000	120
Beta-33341	8010	130
LJ-3244	8010	90
SI-2064	8010	110
ISGS-830	8010	140
Beta-67258	8010	110
Beta-17793	8015	180
Beta-5391	8020	90
UCR-3565	8020	50
WSU-2141	8020	110
Beta-56433	8030	100
LJ-3160	8030	80
S-1842	8030	1970
Beta-8120	8030	210
M-1900	8030	300
ISGS-1299	8030	220
OxA-116	8030	160
Beta-24772	8040	90
LJ-3243	8040	80
CAMS-8865	8040	60
SI-241	8040	220
Beta-24768	8050	80
Beta-7049	8050	90
UCLA-2329 B	8050	300
UCLA-2329B	8050	300
WSU-1565	8050	110
Beta-111666	8050	80
RL-395	8050	240
LJ-3245	8060	90
WSU-1397	8060	190
Beta-17224	8060	160
AA-21977	8065	80
ISGS-300	8070	100
AA-33228	8070	55
DRI-3046	8080	135
Beta-67522	8080	90
Beta-22579	8080	120
Tx-2931	8080	80
GSC-1209	8080	150
AA-21976	8085	90
Beta-158247	8090	50
AECV-1372C	8090	110
I-8256	8095	415
GaK-1324	8100	130
A-868 A	8100	300
A-868A	8100	300
RL-448	8100	200
L-578 A	8100	300
L-578A	8100	300
I-2354	8100	130
M-1734	8100	500
GaK-1170	8100	140
ISGS-1381	8100	130
Beta-19285	8100	220
LJ-3246	8110	80
CAMS-55196	8110	50
AECV-1370C	8110	110
Beta-17911	8120	120
Beta-105660	8120	70
M-1495	8120	350
I-802	8125	250
Tx-7117	8130	120
SMU-1089	8130	80
Beta-75206	8130	70
UCR-3807	8130	40
ISGS-1065	8130	90
ISGS-337	8130	80
Beta-23426	8130	130
UCLA-704	8130	105
Tx-2548	8130	130
Tx-6048	8130	130
AECV-1368C	8130	110
CAMS-55193	8140	50
RL-391	8140	150
S-47	8150	300
GaK-4866	8150	250
AA-21975	8150	80
ISGS-1352	8150	90
Beta-47978	8150	130
S-2890	8155	230
M-892	8160	200
Beta-111667	8160	80
SI-240	8160	180
Beta-56210	8160	60
RL-380	8160	220
Beta-50723	8160	100
Y-1540	8160	100
WSU-560	8160	260
AECV-1374C	8160	110
Beta-83014	8170	70
Tx-3220	8170	100
AECV-1381C	8170	110
WSU-402	8175	230
Beta-3889	8180	90
Beta-56835	8180	270
Beta-13463	8180	150
Tx-2737	8180	110
AECV-1379C	8180	110
Beta-59066	8190	110
Beta-56438	8190	90
Beta-97544	8190	100
Beta-125955	8190	NA
M-1496	8190	400
ISGS-1376	8190	110
AECV-1369C	8190	120
GX-5874	8200	225
Beta-73004	8200	70
SMU-830	8210	240
Beta-24298	8210	60
Beta-23474	8210	100
SI-236	8210	200
Beta-79243	8210	60
RL-1750	8210	260
RL-356	8210	220
AECV-1382C	8210	110
Beta-23544	8220	120
ISGS-336	8220	80
GX-1435	8220	260
Beta-23351	8220	430
DIC-475	8220	420
Beta-55747	8220	130
SFU-271	8220	100
GX-16292	8226	84
ISGS-783	8230	120
Beta-70942	8230	60
RL-1749	8230	540
GX-7400	8240	240
M-2292	8240	300
ISGS-1994	8240	80
M-589	8240	200
Beta-58813	8250	100
Beta-47745	8250	260
Beta-18235	8250	320
I-5331	8250	140
Y-1539	8250	100
Tx-2745	8250	80
AECV-671C	8250	130
SI-5651	8255	120
Beta-99297	8260	190
Beta-56209	8260	70
AA-18462	8260	70
WSU-1706	8260	90
A-1694	8260	100
SMU-2175	8270	50
Beta-132431	8270	40
WSU-1564	8270	130
SI-237	8270	180
Beta-75277	8270	90
ISGS-808	8270	80
C-108 a	8274	500
C-108a	8274	500
SI-2418	8275	80
WSU-4451	8280	250
Beta-31192	8280	160
LJ-3161	8280	80
W-636	8280	1000
Tx-2314	8280	80
GX-15153 G	8280	120
GX-15153G	8280	120
Beta-56436	8290	700
GaK-1739	8290	310
Beta-25255	8290	100
Beta-25214	8300	140
Beta-28533	8300	235
Beta-12843	8300	110
S-142	8300	200
RL-1699	8300	220
WSU-3925	8300	250
Beta-124346	8300	60
WSU-1644	8310	110
TO-343	8310	70
TO-2952	8320	60
DIC-2806	8320	70
RL-152	8320	220
Beta-65184	8330	170
CAMS-10570	8330	60
Beta-9407	8330	420
Beta-16596	8330	110
RL-1554	8330	330
Beta-7751	8340	100
S-1737	8340	115
GX-7401	8340	245
RL-151	8340	220
RL-381	8340	160
ISGS-852	8340	130
Beta-18737	8340	290
ISGS-891	8350	100
GaK-1569	8350	160
I-396	8350	180
M-847	8350	250
A-7864	8360	210
RL-100	8360	160
UGa-4168	8365	190
AA-377	8370	230
UCR-605	8370	260
AECV-1375C	8370	110
GX-16474-A	8375	435
UCLA-672	8380	120
Beta-81251	8380	100
Beta-170209	8390	130
AECV-1380C	8390	120
Beta-35383	8400	130
Beta-136542	8400	40
SMU-2435	8400	190
UGa-6307	8403	109
UGa-3939	8410	245
Beta-12840	8410	140
Beta-133993	8410	40
UCR-3476	8410	60
Beta-114951	8410	70
Beta-12844	8420	210
CAMS-4105	8420	70
Beta-88674	8420	60
Tx-2951	8420	110
AA-33229	8425	70
ISGS-231	8430	100
ISGS-230	8430	90
Beta-114952	8430	70
I-2355	8430	140
Beta-81250	8430	100
I-79	8430	520
ISGS-1375	8430	70
M-848	8430	275
DIC-266	8440	95
UGa-1336	8440	125
Beta-51529	8440	90
ISGS-292	8440	80
Tx-3011	8440	380
UCR-490	8445	250
Beta-59067	8450	120
BGS-1103	8450	550
I-397	8450	180
Beta-15621	8460	100
Beta-59315	8460	110
Beta-55748	8460	100
I-5449	8460	140
AA-648	8470	370
Beta-81608	8470	50
Beta-75010	8470	110
M-2288	8470	300
S-2510	8475	650
LJ-1357	8475	400
LJ-1356	8475	400
ISGS-236	8480	110
CRNL-1216	8480	390
Beta-71607	8490	60
AA-18461	8490	70
Tx-7413	8490	180
A-724	8490	400
A-725	8490	400
Tx-2734	8490	130
Beta-56434	8500	70
Pitt-700	8500	70
RL-666	8500	210
RL-99	8500	160
AA-21974	8500	80
UCLA-1877 e	8500	200
UCLA-1877e	8500	200
Beta-6974	8500	120
Tx-3289	8500	220
SFU-221	8500	460
Tx-2675	8500	130
DRI-2956	8505	48
Beta-126624	8510	160
Beta-110406	8510	50
UCLA-112	8510	250
AA-2973	8510	120
Beta-34823	8510	80
AA-2975	8520	80
RL-68	8520	470
Beta-29061	8520	90
RL-388	8520	230
M-1824	8520	300
W-1241	8520	400
WSU-3038	8525	100
Beta-28116	8525	100
Beta-56972	8530	120
ISGS-1374	8530	120
Beta-25575	8540	110
GaK-2624	8540	190
Beta-59316	8540	90
Beta-8123	8540	140
Tx-140	8540	120
GX-6397A	8545	280
DRI-2933	8548	49
SMU-2174	8550	50
I-1917	8550	140
GaK-2146	8550	150
Tx-3149	8550	100
WSU-4614	8550	150
GX-7508	8555	200
DIC-3129	8560	190
Beta-66890	8560	120
AECV-1187C	8560	160
Tx-3082	8560	520
UGa-6310	8560	130
M-2295	8560	600
M-590	8560	200
ISGS-5192	8570	60
Beta-146735	8570	40
WAT-516	8570	90
RL-384 R	8570	230
RL-384R	8570	230
UCLA-1877 f	8570	200
UCLA-1877f	8570	200
Beta-43189	8570	220
Beta-50424	8570	130
Beta-66415	8580	80
Pitt-688	8580	45
AECV-1198C	8580	160
SI-5499	8585	145
GX-8225	8585	190
AA-2977	8590	90
WSU-1566	8590	160
A-707	8590	350
WSU-1422	8600	65
CAMS-8867	8600	60
SI-2606	8600	325
SI-101	8600	100
Grey-3	8600	245
I-245	8600	600
DRI-2930	8606	77
Beta-15962	8610	80
AA-21972	8610	80
Beta-45003	8610	90
AA-313 C	8620	340
AA-313C	8620	340
GX-15152	8620	200
Beta-93001	8620	60
Beta-9050	8630	150
RL-873	8630	270
Beta-161330	8640	50
A-512	8640	350
Beta-17912	8650	120
Beta-14185	8650	110
Beta-161331	8650	50
SI-4177	8655	90
Beta-16735	8660	100
WSU-4450	8660	190
Tx-3266	8660	1660
Beta-8623	8660	80
C-281	8660	300
Beta-66891	8670	80
Beta-161329	8670	40
Beta-57733	8670	110
AA-18463	8670	85
Tx-1996	8675	120
USGS-461 B	8680	55
USGS-461B	8680	55
AA-2976	8680	90
Beta-56723	8680	70
ISGS-797	8680	150
Tx-108	8680	150
Tx-197	8680	180
RL-1107	8680	250
GX-6995	8685	370
SMU-1671	8690	70
SI-2417	8690	75
S-1292	8690	690
SI-98	8690	100
AA-33227	8690	60
A-501	8690	380
Beta-28873	8700	190
AA-45909	8700	2300
C-827	8700	400
W-2208	8700	300
Beta-88673	8700	60
Beta-46025	8700	65
UCLA-1364	8710	105
Beta-34209	8710	140
ISGS-780	8710	140
AA-9250	8715	105
Beta-16734	8720	80
Beta-50422	8720	250
WSU-1709	8720	200
SMU-1192	8730	240
Beta-15622	8730	120
Beta-34922	8730	110
ISGS-328	8730	90
Beta-23424	8730	70
Tx-1265	8730	110
GX-8207	8735	210
DIC-1059	8739	165
Beta-27767	8740	130
AA-2974	8740	90
RL-1377	8740	210
I-2353	8740	140
AECV-303C	8750	230
DRI-2957	8757	84
Beta-142166	8760	70
RL-379	8760	400
Tx-107	8760	150
Tx-141	8760	120
SMU-51	8765	115
RL-1376	8780	260
Beta-22580	8780	120
RL-1825	8780	260
Tx-526	8780	310
AA-7104	8785	80
NZA-1102	8790	110
RL-640	8790	210
GaK-2083	8800	200
Tx-3265	8800	1310
M-2289	8800	320
M-1725	8810	300
CAMS-8863	8810	80
Tx-6049	8810	250
Beta-77373	8810	130
GaK-2040	8820	190
M-1820	8820	300
Tx-7412	8820	180
Tx-4784-a	8820	120
Tx-1266	8830	160
Beta-147136	8830	50
RL-446	8830	470
GX-8223	8830	210
M-1821	8830	700
M-131	8830	250
UCLA-697 A	8830	120
UCLA-697A	8830	120
Beta-14921	8840	100
Beta-29062	8840	60
AA-13378	8840	80
SI-2268	8850	75
Beta-35162	8850	140
SI-2309	8850	100
M-2294	8850	320
RL-396	8860	170
Tx-4784-c	8860	150
C-824	8862	230
SI-2265	8865	95
SMU-1485	8870	70
M-1909	8870	320
Beta-34822	8870	60
Beta-26026	8870	200
SI-2416	8875	125
DRI-2932	8878	72
Beta-74205	8880	190
Beta-124168	8880	70
Beta-70936	8880	60
Beta-60883	8880	110
Beta-30340	8880	120
GX-8205	8880	255
Beta-20176	8890	120
ISGS-747	8890	140
A-753 A	8890	110
A-753A	8890	110
Beta-15623	8900	120
Beta-28876	8900	210
CAMS-18893	8900	60
WSU-1431	8905	200
SI-1775	8905	75
Beta-76858	8910	80
Tx-128	8910	140
SI-4848	8910	90
WSU-2210	8920	100
ISGS-740	8920	220
M-1153	8920	400
Tx-1199	8920	1150
UCLA-697 B	8920	120
UCLA-697B	8920	120
Y-1538	8930	160
Beta-75203	8940	90
AA-313 D	8940	370
AA-313D	8940	370
Beta-65466	8940	60
Tx-4784-b	8940	100
Beta-30342	8950	120
M-1463	8950	350
C-640	8960	340
SMU-2176	8960	60
Beta-37205	8960	190
UGa-6311	8960	90
Tx-2541	8960	190
DIC-120	8970	110
SMU-1672	8970	60
Beta-63029	8970	70
CAMS-18894	8970	60
Beta-60884	8980	190
GX-4571	8985	210
DRI-3034	8990	95
WAT-519	9000	140
S-113	9000	150
RL-1407	9000	240
GX-8224	9000	230
M-2293	9000	600
Beta-55909	9000	70
GX-15151 G	9000	130
GX-15151G	9000	130
S-3309	9000	130
Beta-23047	9010	120
W-2207	9010	300
S-3114	9010	120
DIC-113	9020	85
Beta-23427	9020	460
M-766	9020	175
Tx-2466	9020	150
SMU-250	9026	118
Beta-171120	9030	100
A-722 A	9030	400
A-722A	9030	400
RL-439	9030	460
RL-382 R	9030	260
RL-382R	9030	260
Tx-129	9030	230
RL-574	9030	220
Beta-86200	9040	190
CAMS-30557	9040	50
UCLA-1795 B	9040	210
UCLA-1795B	9040	210
GX-11074	9040	285
M-1348	9040	400
Beta-55908	9040	70
NZA-1808	9049	82
WSU-4615	9050	90
C-428	9053	350
Beta-56725	9060	80
AA-13377	9060	90
Beta-55907	9060	90
LSU-73-120	9065	355
SI-3726	9070	90
SI-4179	9075	100
SI-2061	9075	115
Tx-2594	9080	250
Tx-7563	9080	310
AA-18821	9080	75
CAMS-16032	9080	60
ISGS-4934	9080	90
C-908	9101	440
CAMS-12456	9110	90
CAMS-26369	9110	60
Beta-52904	9110	120
SMU-274	9118	83
CAMS-30739	9120	60
Beta-30341	9120	120
GX-10925	9120	280
Tx-2866	9120	90
Beta-28780	9130	200
W-345	9130	250
Beta-23593	9130	130
M-1497	9130	300
RL-454	9130	220
GX-15151 A	9130	550
GX-15151A	9130	550
AA-13376	9140	80
GaK-3244	9140	200
GX-8204	9140	260
GaK-2136	9150	150
RL-1824	9150	810
SMU-277	9154	80
GX-5445	9155	395
Tx-3086	9160	230
Beta-63030	9160	60
RL-449	9160	220
NZA-15745	9168	50
TO-2347	9170	80
Beta-13192	9170	140
SMU-829	9170	80
ISGS-317	9170	110
CAMS-24126	9170	60
CAMS-14366	9180	60
RL-828	9180	220
W-4264	9190	130
CAMS-24127	9190	60
Tx-3243	9200	280
M-1974	9200	300
CAMS-29810	9200	60
Y-2482	9200	110
Tx-7769	9210	80
CAMS-26370	9210	60
GX-5785	9215	290
AA-9249	9215	140
SMU-2448	9220	220
Beta-44685	9220	75
UCLA-2313 I	9228	100
UCLA-2313I	9228	100
TO-2345	9230	80
I-2356	9230	150
SMU-52	9235	195
Beta-70933	9250	70
CAMS-28124	9250	60
AA-13380	9259	80
WSU-4448	9260	200
AA-13379	9265	80
CAMS-30558	9270	60
Beta-105640	9270	50
Tx-3083	9280	110
Beta-28878	9285	90
Beta-7752	9290	120
Beta-57833	9290	150
M-1889	9290	300
AA-9367	9290	80
t-3308	9290	110
CAMS-33690	9300	70
Beta-23212	9300	110
O-1129	9300	160
UCR-3422	9300	60
Beta-109467	9310	50
Tx-3081	9320	1830
UGa-5488	9330	545
Beta-155708	9330	80
SMU-759	9330	70
TO-340	9330	70
M-2291	9330	330
SMU-276	9333	107
Beta-15959	9340	100
Beta-15080	9340	100
Tx-7564	9340	120
Tx-7565	9340	120
M-1347	9340	400
GX-15150 A	9340	120
GX-15150A	9340	120
CAMS-12354	9350	70
A-67 bis	9350	160
A-67bis	9350	160
Beta-49948	9360	90
UCLA-1349	9360	105
CAMS-12353	9360	60
Beta-148567	9360	60
RL-150	9360	380
RL-665	9360	230
I-4929	9360	120
DIC-2555	9370	70
Beta-36472	9370	120
GaK-2044	9370	190
W-1245	9370	400
Beta-65825	9380	50
TO-1097	9380	110
Beta-130893	9380	140
Beta-22271	9380	300
M-370	9380	250
Beta-64322	9380	70
DIC-261	9380	100
SMU-102	9380	100
DRI-3045	9384	95
AA-7084	9385	70
Tx-18	9385	165
TO-1976	9390	90
SI-4851	9390	75
GaK-2627	9400	200
WIS-720	9405	90
CAMS-24194	9410	60
Beta-23215	9410	140
Beta-79658	9410	190
WSU-4929	9410	250
Beta-16100	9410	115
Beta-5805	9420	180
SMU-856	9420	85
Beta-109464	9420	50
UCLA-1686 A	9420	140
UCLA-1686A	9420	140
Beta-12887	9420	220
Beta-56815	9420	80
Beta-102259	9420	80
CAMS-24199	9430	70
CAMS-12352	9430	60
TO-2346	9440	80
OS-34804	9440	50
CAMS-14224	9440	60
A-749-AB	9440	180
M-1346	9440	400
Beta-15089	9450	100
S-2759	9455	450
CAMS-24197	9460	60
AA-9166	9465	185
Beta-34299	9470	280
Tx-4787	9470	170
CAMS-33691	9470	60
M-1928	9470	400
Beta-16313	9470	115
WSU-4449	9480	200
DIC-586	9480	160
SMU-849	9480	70
Beta-19887	9490	130
GX-13682	9490	295
Tx-3012	9490	230
Tx-2460	9500	120
Beta-57834	9500	210
SI-1774	9500	95
Tx-1830	9500	200
W-1212	9500	400
Beta-81355	9510	60
GX-19422 G	9515	155
GX-19422G	9515	155
C-471	9524	450
AA-27479	9525	65
Tx-4828	9530	88
SMU-175	9530	100
UCR-2048	9530	100
Beta-13871	9530	300
Beta-155709	9540	90
UCLA-675	9540	120
AA-46155	9540	580
W-2210	9540	300
UCR-3466	9540	50
Beta-23222	9540	140
GaK-1744	9540	260
Beta-133208	9540	50
Beta-127235	9540	70
WIS-2069	9550	100
SMU-32	9550	130
SMU-1116	9550	90
SMU-1118	9550	100
AA-149	9550	320
Tx-668	9550	190
SI-4016	9565	75
Beta-23219	9565	120
Beta-15536	9570	150
Beta-12987	9570	430
RIDDL-75	9570	150
GX-8808	9570	320
Beta-64321	9570	60
GaK-1896	9590	160
DIC-751	9590	980
RL-450	9590	260
NSRL-10973	9600	55
A-372	9600	230
Tx-1267	9600	150
GX-956	9600	240
Beta-65278	9600	60
AECV-746C	9600	210
SI-4974	9605	195
AA-3932	9610	100
GX-4569	9615	225
DRI-3044	9620	150
M-1973	9620	330
RL-153	9620	260
AA-3119	9630	100
CAMS-10364	9630	60
Beta-10302	9640	120
Beta-121881	9640	110
M-1152	9640	450
I-6460	9645	160
Beta-125446	9650	100
Tx-4793	9650	124
SMU-31	9650	130
I-221	9650	250
Beta-18531	9650	290
UCR-1749	9650	400
GX-13744	9660	170
Beta-28779	9660	140
SMU-848	9660	80
GX-9311	9665	550
GaK-2142	9670	180
I-1029	9670	300
RL-393	9670	180
SMU-1598	9690	60
RL-154	9700	620
M-130	9700	250
RIDDL-83	9700	130
GaK-1745	9710	880
Beta-81606	9720	70
WAT-452	9720	140
Beta-27476	9720	290
CAMS-12841	9720	80
Tx-7770	9730	50
Beta-11905	9730	120
DRI-2934	9735	103
WSU-2483	9735	115
Tx-89	9740	210
SI-4431	9750	130
RL-1530	9750	720
TO-2999	9750	80
AA-3118	9770	80
Tx-6305	9770	150
SI-5251	9775	90
AA-21705	9775	70
GX-354	9775	195
Beta-19336	9780	210
Beta-43877	9780	120
SMU-699	9780	100
Y-340	9785	220
C-611	9789	630
Beta-48045	9790	160
GaK-5097	9790	190
GX-530	9800	250
SFU-318	9800	400
Beta-23220	9800	120
GaK-1743	9800	250
NSRL-10974	9810	50
W-2209	9820	300
Beta-69782	9820	60
SMU-224	9820	160
AA-3117	9830	70
SMU-1483	9840	60
Beta-11280	9840	110
GSC-3804	9840	60
W-2212	9840	300
Beta-23046	9840	200
RIDDL-77	9840	200
GaK-4512	9840	190
Beta-81467	9850	50
Beta-71577	9850	160
M-1827	9850	500
AA-20295	9855	245
Tx-897	9855	135
SMU-1294	9860	100
Beta-76859	9860	70
GaK-1325	9860	510
Beta-5119	9860	70
WSU-1395	9860	180
RL-1770	9860	300
n/a-39	9860	320
Beta-47565	9870	120
RL-7753	9870	130
SMU-828	9870	140
Beta-170210	9870	50
W-1153	9870	370
RIDDL-317	9870	230
SI-4851 A	9875	85
SI-4851A	9875	85
Beta-37028	9880	130
AECV-121C	9880	140
WSU-2440	9880	110
Beta-26024	9880	360
Beta-86201	9880	50
Beta-86206	9880	50
AA-3116	9880	90
SI-3537	9885	140
A-489	9890	290
Beta-81611	9890	70
Beta-64318	9890	90
UCLA-2589 E	9890	100
UCLA-2589E	9890	100
Beta-105609	9890	60
I-6045	9890	140
Beta-27477	9890	200
Beta-81468	9900	60
SMU-204	9900	80
A-379	9900	320
GaK-1900	9900	200
S-230	9900	120
Beta-65277	9900	60
W-2816	9900	340
SI-4975	9905	140
Beta-86202	9910	50
Beta-19611	9920	185
Tx-2461	9920	160
Beta-56722	9920	470
Beta-64320	9920	80
Beta-86198	9920	60
Tx-657	9920	150
GX-1458	9920	380
Beta-58858	9930	60
Beta-86203	9940	60
Beta-109626	9940	50
Tx-1420	9940	160
SMU-866	9950	110
SMU-1261	9950	120
Beta-103888	9950	70
Beta-133788	9950	50
Tx-6304	9950	150
UCLA-2329 D	9960	500
UCLA-2329D	9960	500
SMU-275	9960	80
C-558	9963	350
L-283 G	9970	450
L-283G	9970	450
Y-2481	9970	110
Beta-22513	9970	340
Beta-65276	9970	60
Beta-68251	9980	140
Beta-63027	9980	70
Tx-1722	9980	370
Beta-70940	9980	60
SMU-728	9990	100
Beta-65177	9990	140
M-1131	9990	225
UCR-3423	9990	60
Beta-5941	9990	200
Beta-21750	10000	120
Beta-58857	10000	80
SMU-1311	10000	90
O-1106	10000	175
LJ-120	10000	200
I-2907	10000	490
Beta-170208	10010	110
RIDDL-82	10010	180
Beta-147132	10010	40
Beta-133664	10010	60
Beta-5118	10010	110
SI-3203	10015	75
UCLA-989	10020	120
Beta-26025	10020	370
AA-21706	10020	115
SI-1989	10020	320
I-7783	10030	460
TO-338	10040	80
Beta-170443	10040	70
SMU-851	10040	150
RIDDL-71	10040	200
RIDDL-72	10040	160
Beta-75899	10050	210
Beta-86204	10060	50
SMU-251	10060	170
Beta-164002	10060	60
I-10900	10060	220
TO-344	10060	100
RIDDL-84	10060	220
SMU-1115	10070	100
DIC-2805	10070	80
Beta-81602	10070	60
Beta-81610	10070	70
Beta-70937	10070	60
Beta-19333	10080	130
RL-558	10080	330
Beta-164229	10080	50
I-1028	10085	400
Beta-81469	10090	70
Beta-159058	10090	50
SMU-1144	10090	100
Beta-100153	10090	130
Beta-14638	10090	120
A-499	10090	200
AECV-124C	10090	130
Beta-70934	10100	80
RIDDL-81	10100	210
Beta-133791	10100	50
GaK-1742	10100	400
Beta-170444	10100	60
Tx-658	10100	300
Tx-3160	10110	720
Beta-103284	10110	70
AA-23767	10110	70
RL-1263	10110	280
P-977	10113	275
AA-20294	10115	230
TO-3000	10120	80
GaK-1899	10130	250
Beta-133665	10130	60
W-2218	10130	300
Beta-147135	10140	40
RL-208	10140	170
WSU-2485	10145	170
Beta-93017	10150	70
Tx-87	10150	170
SMU-846	10160	80
Beta-133663	10160	60
Beta-4620	10160	80
RL-641	10170	250
Beta-65398	10170	60
WSU-4452	10180	220
RIDDL-73	10180	130
Beta-124167	10180	40
A-365	10180	480
AA-26653	10185	75
Beta-75527	10190	60
W-3931	10190	300
Beta-16929	10190	160
Tx-2595	10190	1450
SI-4976	10195	165
WSU-4453	10200	190
A-488	10200	250
Beta-15660	10200	620
GaK-2147	10200	230
M-2333	10200	330
RIDDL-282	10210	130
Beta-31072	10225	125
TO-1485	10230	90
Tx-153	10230	160
A-744	10230	500
Beta-17774	10240	110
AA-2978	10240	120
Beta-69779	10240	80
Beta-126645	10240	90
AA-23777	10240	70
A-500	10240	300
CAMS-16081	10240	70
GX-5812-B	10245	335
Beta-69780	10250	60
SMU-850	10250	580
UCLA-1795 A	10260	340
UCLA-1795A	10260	340
AA-16600	10260	95
Y-2406	10270	160
RIDDL-79	10270	100
Beta-124446	10270	50
M-202	10270	325
Beta-21752	10280	110
AA-20291	10280	200
Beta-7183	10290	460
A-502	10290	500
Tx-17	10300	190
SI-4617	10300	90
Beta-22514	10300	150
Tx-80	10300	400
Tx-1998	10305	140
RIDDL-528	10310	190
Beta-65181	10310	230
Beta-133790	10310	60
RIDDL-318	10310	230
Beta-86205	10320	50
Beta-41063	10330	120
Tx-1638	10330	190
Tx-19	10340	195
Beta-83090	10340	60
Beta-81609	10340	130
WSU-760	10340	830
Beta-40680	10345	80
SI-3200	10360	80
AA-2982	10370	130
Beta-100506	10370	180
I-472	10375	700
Beta-65179	10390	80
Beta-124447	10390	40
CAMS-9094	10390	130
RIDDL-70	10390	140
Beta-159167	10390	40
M-119	10400	350
RL-917	10400	600
AA-27487	10400	75
Beta-28877	10405	95
Beta-98679	10410	60
TO-1173	10420	100
WSU-4445	10430	190
RL-557	10430	570
AA-884	10430	300
Beta-173811	10430	150
AA-7105	10430	70
GX-5812-A	10435	260
Beta-64319	10440	80
SI-4430	10445	110
W-1038	10450	400
WSU-4454	10450	190
WSU-4455	10450	190
P-743	10452	128
GaK-5444 b	10460	260
GaK-5444b	10460	260
UCLA-2171	10470	490
AA-21712	10470	70
WSU-2484	10470	100
CAMS-26782	10470	50
WSU-366	10475	300
P-970	10477	90
A-386	10490	900
A-492	10490	200
Beta-6117	10490	120
Beta-81613	10490	60
Beta-40681	10490	360
C-470	10493	1500
P-972	10496	120
AA-313 B	10500	400
AA-313B	10500	400
Beta-81599	10500	60
AA-117	10500	400
WSU-1396	10500	180
Beta-68806	10500	60
TO-342	10500	80
CAMS-16072	10520	70
ISGS-48	10530	650
P-741	10531	126
Beta-65279	10540	70
SMU-547	10540	100
AA-115	10550	800
Beta-117604	10550	70
P-966	10557	121
TO-337	10560	110
RIDDL-85	10570	150
Beta-117605	10570	70
GaK-5445	10570	160
Beta-70668	10580	60
Tx-1997	10585	160
AA-832	10590	500
W-2994	10590	300
Tx-85	10600	200
A-380	10600	320
Beta-52360	10600	70
AA-2945	10600	90
AA-114	10600	400
GaK-2143	10600	190
Beta-117603	10600	60
Beta-117606	10620	70
SMU-347	10620	300
P-967	10626	244
Beta-13666	10630	280
Beta-134719	10630	50
GaK-5443	10630	190
AA-14462	10631	84
P-973	10637	114
Tx-20	10640	120
AA-6833	10640	85
P-739	10642	134
AA-2942	10660	170
RIDDL-216	10660	650
SI-3732	10665	85
WSU-4444	10670	190
AA-2947	10670	120
Beta-43055	10675	95
Beta-133650	10680	190
AA-21710	10680	80
AA-814	10690	640
A-504	10690	500
Beta-25836	10690	105
Birm-917	10700	180
Beta-2175	10700	870
RL-374	10700	670
SMU-297	10700	150
CAMS-90969	10700	45
AA-2946	10710	90
AA-2980	10710	100
AA-26654	10710	85
SMU-340	10710	90
SMU-19	10740	190
AA-45910	10740	760
Birm-702	10740	130
WSU-211	10750	300
W-3134	10750	600
CAMS-79940	10750	40
P-971	10758	226
AA-804	10760	440
Beta-20110	10760	130
AA-1709	10760	140
A-1045	10760	100
AA-3669	10770	85
SMU-168	10770	140
SMU-1880	10780	110
RIDDL-215	10780	180
SI-3733	10780	120
I-141	10780	135
AA-1213	10780	100
SMU-29	10790	150
I-13104	10800	530
AA-2943	10800	110
Beta-17754	10800	600
AA-805	10810	420
WSU-363	10810	300
AA-824	10820	270
AA-2979	10820	100
Tx-3159	10820	140
P-974	10824	119
Beta-127909	10840	80
SMU-42	10840	140
SMU-41	10840	70
CAMS-90968	10840	45
RIDDL-795	10840	250
I-167	10850	550
Beta-117602	10850	70
AA-1711	10850	190
SMU-194	10850	110
CAMS-26783	10850	60
AA-811	10860	450
SMU-164	10860	280
SMU-254	10864	141
TO-956	10880	70
AA-1710	10890	150
SMU-27	10890	180
AA-1712	10910	100
Tx-1462	10930	170
A-503	10930	200
AA-2981	10940	90
Beta-117601	10940	70
A-378	10940	100
AA-833	10950	480
SMU-290	10950	90
AA-14434	10955	135
Beta-127910	10960	60
Beta-15424	10960	240
Beta-117607	10970	70
AA-2941	10980	90
Beta-4619	10980	110
AA-8250E	10980	110
NZA-623	10990	170
M-118	11000	350
AA-806	11010	710
Beta-16178	11010	140
P-975	11011	225
A-490	11040	500
W-3391	11050	1000
AA-150	11050	300
CAMS-10349	11060	60
AA-8250C	11060	120
AA-1708	11060	100
Tx-1413	11080	180
SMU-196	11080	230
SMU-548	11100	100
SMU-263	11100	80
Beta-1833	11120	180
AA-905	11140	140
Tx-1637	11140	200
A-481	11170	360
SMU-264	11170	200
K-554	11170	140
Beta-5942	11170	130
SMU-18	11190	180
C-599	11199	570
L-245	11200	250
GaK-2141	11200	200
GX-1282	11200	400
A-805	11230	340
GX-2274	11240	635
A-42	11240	190
Beta-16736	11250	140
UCLA-2165	11250	250
I-622	11280	500
AA-808	11280	530
SI-175	11280	600
RL-392	11280	220
M-811	11290	250
SI-172	11300	500
AA-20296	11300	260
SI-2491	11300	700
A-203	11300	1200
Beta-16179	11320	130
AA-807	11330	470
Beta-13026	11340	120
Beta-20111	11360	130
Beta-114949	11370	70
UGa-878	11385	140
AA-20290	11410	250
CAMS-84533	11415	35
SI-3734	11450	110
Beta-39545	11450	340
SMU-308	11470	110
UGa-4323	11480	400
AA-825	11480	450
CAMS-12837	11480	60
AA-823	11490	450
AA-5271	11540	110
Tx-3569	11550	800
NZA-624	11560	920
NZA-625	11570	170
CAMS-12839	11570	70
GX-395	11580	250
AA-5274	11590	90
M-812	11610	300
CAMS-12845	11610	90
Tx-1421	11680	160
SI-3731	11700	95
Tx-7000	11700	980
PITT-892	11710	220
Beta-14299	11720	145
AA-20293	11720	210
AA-20292	11790	220
I-10899	11840	130
GaK-1751	11950	350
Tx-7454	11980	110
Beta-114806	12020	170
Tx-2636	12030	200
RIDDL-797	12060	450
Birm-752	12150	120
UCLA-2589 C	12185	130
UCLA-2589C	12185	130
Beta-15088	12330	110
Tx-1044	12600	2440
I-246	12650	250
Tx-6999	12660	970
WSU-416	12695	125
Beta-141278	12700	70
Beta-16164	12700	270
Beta-140777	12790	70
SI-2489	12800	870
Beta-1389	12845	165
AA-10131 A	12900	110
AA-10131A	12900	110
Beta-102187	12910	60
Tx-1406	12940	390
TO-1175	12950	70
Beta-109008	12950	120
UCR-2603	12970	170
TO-1177	13020	90
A-431	13060	600
AA-8251	13100	100
AA-21711	13120	80
Beta-107295	13130	230
I-13591	13130	200
GaK-1738	13200	720
AA-7082	13215	125
SI-2065	13240	1010
SI-2488	13270	340
UCLA-298	13275	1000
Beta-105661	13550	70
Beta-13876	13620	140
L-304-C	13675	1200
Tx-2335	13695	190
AA-7083	13700	140
DIC-750	13860	790
M-1434	14575	650
M-1409	14580	500
Beta-5752	14590	300
Tx-8135	14830	220
SI-1872	14925	620
Beta-81590	15070	70
M-1410	15080	800
SI-1686	15120	165
L-289 AA	15130	400
L-289AA	15130	400
AA-6537	15695	135
Beta-77070	15780	120
TO-1650	16000	140
TO-1647	16030	100
SI-2354	16175	975
WSU-2455 A	16340	190
WSU-2455A	16340	190
UCR-2504	16440	650
Tx-6708	16730	490
S-944	16910	270
UCLA-1233 A	17250	1470
UCLA-1233A	17250	1470
CAMS-12348	17260	70
Beta-9367	17370	3870
Beta-44292	17380	150
UCR-2689	17500	190
UCR-2690	17760	375
AA-3870	17820	170
WSU-2455 B	17850	240
WSU-2455B	17850	240
CAMS-12347	18100	80
Tx-7006	18860	360
SI-2062	19100	810
UCR-2604	19180	290
Beta-11094	19320	230
Beta-44293	19360	230
SI-2060	19600	2400
UCR-2605A	21000	350
DIC-2187	21070	475
SI-2121	21380	800
SMU-1599	21740	190
ISGS-851	23380	500
Beta-15149	25130	550
Beta-102273	25280	390
Beta-8218	25290	300
UCR-2606	26000	4600
Beta-44294	27090	1040
Beta-44690	27860	260
UCR-2629A	28500	1500
QL-4526	30200	130
UCR-2608	30350	560
SI-1687	30710	1140
OxA-364	30900	1100
OxA-363	31400	1200
UCR-2645	32000	1200
UCR-2588	33830	950
Beta-44296	35960	790
Beta-43722	36240	950
