# Supplementary material for: Reply to: Accurate population proxies do not exist between 11.7 and 15 ka in North America
Source: Nat Commun. 2022 Aug 11;13:4693. doi: 10.1038/s41467-022-32356-3 (PMC9372036; doi:10.1038/s41467-022-32356-3)
Supplement: Supplementary file 2 — Supplementary Data 1 [file 41467_2022_32356_MOESM2_ESM.zip › REC.Rmd]

---
title: "Replication Document: Reply to ``Accurate population proxies do not exist between 11.7 and 15 cal BP in North America''"
output: md_document
bibliography: references.bib
---

The code below can be used to replicate the analyses described in *Reply to “Accurate population proxies do not exist between 11.7 and 15 cal BP in North America”*. To use this file in R, place the required data (see below) into the working directory and change filenames and paths accordingly.

# Load the Data
First, we need to load required R libraries.

*Libraries*
```{r}
library(nimble)
library(ggplot2)
library(ggpubr)
library(tidyr)
library(abind)
library(clam)
library(tibble)
```

Next, we can pull in the following four sets of data:

1. Megafauna radiocarbon dates from [@Broughton2018]
2. Archaeological (human) radiocarbon dates from the [Canadian Archaeological Radiocarbon Database; CARD](https://www.canadianarchaeology.ca/)
3. Tephra dates, used as a proxy for taphonomic processes in [@Surovell2009]
4. Climate proxy record [NGRIP](http://www.iceandclimate.nbi.ku.dk/data)

## Megafauna
The megafauna data are stored (provided by [@Broughton2018]) as a .csv file. So,

```{r}
mfauna <- read.csv("./mfauna.csv")
head(mfauna)
```

Every line in the file refers to a single radiocarbon-dated sample (fossil) and there are several variables. The relevant variables for this demonstration are the $Taxon$, radiocarbon date mean $RCYBP$, and radiocarbon date uncertainty $Error$.

One of the dates in he database is beyond the calibration curve (older than ~50,000 years before present where "present" is 1950 CE). This date cannot be calibrated and needs to be removed.

```{r}
mfauna <- mfauna[which(mfauna$RCYBP < 49000),]
```

We need to subdivide this data by species for the five best-represented taxa and then calibrate the radiocarbon date for each sample. Calibration is done by passing the mean and uncertainty for a given sample radiocarbon date to the $calibrate()$ function from the [clam](http://www.chrono.qub.ac.uk/blaauw/clam.html) package. Using `lapply()` we can iterate through the dataframe of samples and store the calibrated date density estimates in a list.

The calibration function, `clam::calibrate()`, writes a lot of messages to the console that we do not need. So, we use the `capture.output` function to suppress them for this demonstration.

```{r}
##Mammoth
mammoth <- mfauna[grep("Mammuthus\\b",mfauna$Taxon),]
ndates <- dim(mammoth)[1]
c14post_mammoth <- lapply(1:ndates,
                        function(x){
                            capture.output(d <- calibrate(mammoth[x,"RCYBP"],
                                        mammoth[x,"Error"],
                                        graph=F)$calib)
                            return(d)
                        })

##Equus
equus <- mfauna[grep("Equus\\b",mfauna$Taxon),]
ndates <- dim(equus)[1]
c14post_equus <- lapply(1:ndates,
                        function(x){
                            capture.output(d <- calibrate(equus[x,"RCYBP"],
                                        equus[x,"Error"],
                                        graph=F)$calib)
                            return(d)
                        })

##Mastodon
mastodon <- mfauna[grep("Mammut\\b",mfauna$Taxon),]
ndates <- dim(mastodon)[1]
c14post_mastodon <- lapply(1:ndates,
                        function(x){
                            capture.output(d <- calibrate(mastodon[x,"RCYBP"],
                                        mastodon[x,"Error"],
                                        graph=F)$calib)
                            return(d)
                        })

##Sabertooth
sabertooth <- mfauna[grep("Smilodon\\b",mfauna$Taxon),]
ndates <- dim(sabertooth)[1]
c14post_sabertooth <- lapply(1:ndates,
                        function(x){
                            capture.output(d <- calibrate(sabertooth[x,"RCYBP"],
                                        sabertooth[x,"Error"],
                                        graph=F)$calib)
                            return(d)
                        })

##Sloth
sloth <- mfauna[grep("Nothrotheriops\\b",mfauna$Taxon),]
ndates <- dim(sloth)[1]
c14post_sloth <- lapply(1:ndates,
                        function(x){
                            capture.output(d <- calibrate(sloth[x,"RCYBP"],
                                        sloth[x,"Error"],
                                        graph=F)$calib)
                            return(d)
                        })

##Mega Fauna All
ndates <- dim(mfauna)[1]
c14post_mfauna <- lapply(1:ndates,
                        function(x){
                            capture.output(d <- calibrate(mfauna[x,"RCYBP"],
                                        mfauna[x,"Error"],
                                        graph=F)$calib)
                            return(d)
                        })
```

As mentioned, the lists above each contain calibrated radiocarbon date densities. These are actually annual samples of the underlying densities stored in matrices with two columns, the first containing calendar years and the second containing density estimates:

```{r}
head(c14post_mfauna[[1]])
```

For the rest of this demonstration, only the dataset comprised of all taxa, `c14post_mfauna` will be used.

## Human dates
The dates used as a proxy for human population size have come from the CARD database and are, therefore, not openly available and cannot be redistributed (see the [CARD](https://www.canadianarchaeology.ca/) website for more information). The CARD administrators, however, gave us permission to share a redacted version of the dataset. This version contains no radiocarbon sample lab numbers or any information about the samples beyond the mean dates and errors.  

As with the Megafauna data, we need to load a .csv containing radiocarbon sample dates and then calibrate those dates. Note that two of the samples had "NA" for the radiocarbon date error, which makes them unusable, so we remove those elements before carrying on.

```{r}
humans <- read.csv("./PeltonOK.csv")
humans <- humans[-which(is.na(humans$NA.Sigma)),]
head(humans)

##Humans
ndates <- dim(humans)[1]
c14post_humans <- lapply(1:ndates,
                        function(x){
                            capture.output(d <- calibrate(humans[x,"Normalized.age"],
                                        humans[x,"NA.Sigma"],
                                        graph=F)$calib)
                            return(d)
                        })
```

## Taphonomic proxy
As we explain in the associated paper, we tried to control for taphonomic effects on Megafauna fossil counts using a global tephra date record. The record is comprised of radiocarbon-dated samples from volcanic deposits taken from around the world [@Surovell2009]. Assuming a relatively constant (or at least fairly random) global level of volcanic activity, long-term time-trends in the tephra sample counts should reflect age-related loss of samples due to taphonomic processes at large spatio-temporal scales. Thus, including it as a covariate in all of our models allowed us to control for age-related (taphonomic) time-trends in Megafauna fossil counts. Preparing this record involves the same procedure as the previous data sets:

```{r}
tapho <- read.csv("./tapho.csv")
tapho <- tapho[-which(is.na(tapho$STD.DEV)),]
head(tapho)

##Taphonomic proxy
ndates <- dim(tapho)[1]
c14post_tapho <- lapply(1:ndates,
                        function(x){
                            capture.output(d <- calibrate(tapho[x,"RADIOCARBON.AGE.B.P."],
                                        tapho[x,"STD.DEV"],
                                        graph=F)$calib)
                            return(d)
                        })
```

## Radiocarbon Event Count Ensembles
Using the lists of calibrated radiocarbon date densities we now can create Radiocarbon-dated Event Count Ensembles (RECEs). These are samples of probable event-count sequences created by randomly drawing event dates for a given dataset in accordance with the calibrated densities.

The basic idea is to sample the radiocarbon dates (i.e., select at random a year) in proportion to the level of the relevant calibrated date densities and then construct a count-sequence based on the sampled dates. This sampling process will be repeated some `nsamps` times to create an ensemble of probable count sequences that reflects uncertainty about the timing of the individual events. In the following example, we'll create a RECE with $50$ probable sequences and store it in a matrix. To make things simpler, the individual dates all need to be sampled onto the same temporal sequence (1-dimenional temporal grid).

To create the grid, we need to define the interval of time that the grid will cover and the grid's temporal resolution. The dates in the `c14post...` lists have an annual resolution and we can determine the maximum temporal span of all the dates with R's `range` function nested inside a vectorized loop with another `range` function applied to the final list of ranges:

```{r}
nsamps <- 50
resolution <- 1
date_range_mfauna <- range(
                        unlist(
                            lapply(
                                c14post_mfauna,
                                function(x){
                                            range(x[,1])
                                        }
                                )
                            )
                        )
date_range_mfauna

date_range_humans <- range(
                        unlist(
                            lapply(
                                c14post_humans,
                                function(x){
                                            range(x[,1])
                                        }
                                )
                            )
                        )
date_range_humans

date_range_tapho <- range(
                        unlist(
                            lapply(
                                c14post_tapho,
                                function(x){
                                            range(x[,1])
                                        }
                                )
                            )
                        )
date_range_tapho
```

It will be easier to produce the random samples of event times if we create a matrix of calibrated radiocarbon date densities aligned onto the grid. For this I created an approximation function that could conceivably resample (interpolate) any radiocarbon date density onto any grid, but in these examples (and those in the paper) the resolution of the grid (and the RECE) are the same as the resolution of the calibrated dates (i.e., annual).

```{r}
calSampleApprox <- function(x,t1,t2,r){
    n <- length(x)
    funs <- lapply(x,approxfun)
    y_list <- lapply(1:n,function(j)funs[[j]](seq(t1,t2,r)))
    y_mat <- do.call(cbind,y_list)
    y_mat[which(is.na(y_mat))] <- 0
    return(y_mat)
}
```

Now we can pass the `c14post...` lists to this function in order to create matrices of calibrated date densities wherein the columns are each a single event and the rows refer to the density of a given calibrated date for a given year:

```{r}
c14_matrix_mfauna <- calSampleApprox(
                            c14post_mfauna,
                            date_range_mfauna[1],
                            date_range_mfauna[2],
                            resolution
                        )
head(c14_matrix_mfauna[,1:5])

c14_matrix_humans <- calSampleApprox(
                            c14post_humans,
                            date_range_humans[1],
                            date_range_humans[2],
                            resolution
                        )
head(c14_matrix_humans[,1:5])

c14_matrix_tapho <- calSampleApprox(
                            c14post_tapho,
                            date_range_tapho[1],
                            date_range_tapho[2],
                            resolution
                        )
head(c14_matrix_tapho[,1:5])
```

Then, we will build a data-frame to contain the RECE where each row corresponds to a single year in the grid and each column is going to be a single probable event-count sequence.

```{r}
Dates_mfauna <- seq(
                    date_range_mfauna[1],
                    date_range_mfauna[2],
                    resolution
                )
rece_sample_mfauna <- data.frame(Date=Dates_mfauna)

Dates_humans <- seq(
                    date_range_humans[1],
                    date_range_humans[2],
                    resolution
                )
rece_sample_humans <- data.frame(Date=Dates_humans)

Dates_tapho <- seq(
                    date_range_tapho[1],
                    date_range_tapho[2],
                    resolution
                )
rece_sample_tapho <- data.frame(Date=Dates_tapho)
```

Finally, we iterate through a loop to build the RECE. Each iteration, we will sample each event in the `c14_matrix` exactly once. The sampling is random and weighted by the calibrated date density---so more likely event dates will be sampled more frequently. Then, for each sample of event dates, we count the number of events occurring in each of the grid bins (i.e., every year between the earliest and latest dates covered by all of the calibrated distributions).

```{r warning = FALSE, error = FALSE}
for(a in 1:nsamps){
    count_sample <- apply(
                        c14_matrix_mfauna,
                        2,
                        function(x){
                                sample(
                                    Dates_mfauna,
                                    size=1,
                                    prob=x
                                    )
                            }
                    )
    count_df <- as.data.frame(table(count_sample))
    names(count_df) <- c("Date","Count")
    rece_sample_mfauna <- merge(
                                rece_sample_mfauna,
                                count_df,
                                by="Date",
                                all=T
                            )
}

for(a in 1:nsamps){
    count_sample <- apply(
                        c14_matrix_humans,
                        2,
                        function(x){
                                sample(
                                    Dates_humans,
                                    size=1,
                                    prob=x
                                    )
                            }
                    )
    count_df <- as.data.frame(table(count_sample))
    names(count_df) <- c("Date","Count")
    rece_sample_humans <- merge(
                                rece_sample_humans,
                                count_df,
                                by="Date",
                                all=T
                            )
}

for(a in 1:nsamps){
    count_sample <- apply(
                        c14_matrix_tapho,
                        2,
                        function(x){
                                sample(
                                    Dates_tapho,
                                    size=1,
                                    prob=x
                                    )
                            }
                    )
    count_df <- as.data.frame(table(count_sample))
    names(count_df) <- c("Date","Count")
    rece_sample_tapho <- merge(
                                rece_sample_tapho,
                                count_df,
                                by="Date",
                                all=T
                            )
}
```

Once this loop completes, the variables `rece_sample...` contain the RECEs. These matrices need to be cleaned up a bit before we can use them, though. We need to set any NAs to zero (they reflect instances where a date was outside the sampled range of a given calibrated radiocarbon date density but inside the span of a given RECE---these should be effectively 0 because the relevant densities would be extremely low for those dates). We can also relabel the columns with clearer names, and reverse the vertical order of the RECE so that time increases downward. This tidying up is coded like this:

```{r}
rece_sample_mfauna <- as.matrix(rece_sample_mfauna[,-1])
rece_sample_mfauna[which(is.na(rece_sample_mfauna))] <- 0
colnames(rece_sample_mfauna) <- 1:nsamps
rece_sample_mfauna <- as.data.frame(cbind(Dates_mfauna,rece_sample_mfauna))
rece_sample_mfauna <- rece_sample_mfauna[with(rece_sample_mfauna,order(-Dates_mfauna)),]
names(rece_sample_mfauna)[1] <- "Date"
head(rece_sample_mfauna[,1:5])

rece_sample_humans <- as.matrix(rece_sample_humans[,-1])
rece_sample_humans[which(is.na(rece_sample_humans))] <- 0
colnames(rece_sample_humans) <- 1:nsamps
rece_sample_humans <- as.data.frame(cbind(Dates_humans,rece_sample_humans))
rece_sample_humans <- rece_sample_humans[with(rece_sample_humans,order(-Dates_humans)),]
names(rece_sample_humans)[1] <- "Date"
head(rece_sample_humans[,1:5])

rece_sample_tapho <- as.matrix(rece_sample_tapho[,-1])
rece_sample_tapho[which(is.na(rece_sample_tapho))] <- 0
colnames(rece_sample_tapho) <- 1:nsamps
rece_sample_tapho <- as.data.frame(cbind(Dates_tapho,rece_sample_tapho))
rece_sample_tapho <- rece_sample_tapho[with(rece_sample_tapho,order(-Dates_tapho)),]
names(rece_sample_tapho)[1] <- "Date"
head(rece_sample_tapho[,1:5])
```

###Plotting a RECE
This section can be skipped if you only care about the analytical process. But, plotting a RECE may be useful to some and, so, this section describes two ways this could be done.

The first, simplest, way to plot a RECE is to superimpose the columns of a RECE matrix/dataframe using transparency to produce a monochromatic plot wherein higher density regions are darker. These darker regions indicate count-time intersections (event-count for a given date) where more RECE members have the same value. For this we will use ggplot2 and tidyr, which together make the plotting rather straightforward.

First, we need to convert a RECE matrix into "long" format:

```{r}
recelong <- gather(rece_sample_mfauna,
                    key="Sample",
                    value="Count",
                    paste(1:nsamps))
```

Next, we use standard ggplot2 plotting techniques to create the superimposed RECE count series plot, including the same transparency setting for each series so that darker regions "emerge" as the plot is layered up (the "theme" arguments are simply a matter of aesthetic preference):

```{r}
ggplot(data=recelong) +
    geom_col(mapping=aes(y=Count,x=Date),
            position="identity",
            alpha=0.25,
            colour=NA) +
    xlim(c(20000,10000)) +
    labs(y="Count",x="Year BP") +
    theme_minimal() +
    theme(text = element_text(family="Times", size=9),
        plot.margin=unit(c(0,0,0,0),"cm"),
        axis.title.y=element_text(family="Times", size=9))
```

The second slightly more involved way to plot a RECE involves a heatmap and an agreement index. The agreement index will indicate the number of RECEs that have the same event-count for a given time stamp. If we create a matrix to contain the values (agreement index for every count--time pairing) then we can use a heatmap plot design to help visualize the RECE with greater clarity than could be achieved with the simpler transparency method.

To begin, we need to convert a RECE matrix where the columns are each a separate RECE member into a set of binary matrices. Each matrix represents a single RECE member and each cell in the matrix represents the intersection of a given time and event count. These cells need to contain a '1' if the relevant RECE has the count--time pairing indicated by the matrix indeces. We can create a simple function to

```{r}
binaryRECE <- function(x,n){
    xlen <- length(x)
    newMatrix <- matrix(0,ncol=n,nrow=xlen)
    for(j in 1:xlen){
        if(x[j] > 0){
            newMatrix[j,x[j]] <- 1
        }
    }
    return(newMatrix)
}
```

Then, we iterate over the columns the RECE matrix using the `apply()` method:

```{r}
rece_mat_list <- lapply(2:dim(rece_sample_mfauna)[2],function(k){
    binaryRECE(rece_sample_mfauna[,k],n=10)
})
```

This list of matrices can then be combined into a single array, being careful to join it along the correct dimension. We want, essentially, a cube-like data container with one dimension referring to time, another to count, and the last to RECE members:

```{r}
rece_heat_array <- abind(rece_mat_list,along=3)
```

The array then needs to be collapsed along the "RECE member" dimension, summing the values for every count--time cell so that we are left with a single matrix that can be read as an "agreement matrix" that summarizes the RECE sample. At the same time, it is useful to give meaningful names to the array rows/columns (stored as a dataframe, strictly speaking). This can be accomplished as follows:

```{r}
rece_heat_mat <- apply(rece_heat_array,c(1,2),sum)
rece_heat_df <- as.data.frame(cbind(rece_sample_mfauna[,1],rece_heat_mat))
names(rece_heat_df) <- c("YBP",as.character(1:10))
```

In the last set of preparatory steps, the dataframe is collated into long form and then stored as a "tibble" (subsetted to an appropriate time range) so that it "plays nicely" with the `geom_raster()` layer.

```{r}
rece_heat_long <- gather(rece_heat_df,key="EventCount",value="NMembers",as.character(1:10))

rece_heat_long$EventCount <- as.numeric(rece_heat_long$EventCount)

rece_heat_tibble <- as_tibble(rece_heat_long)

rece_heat_tibble_sub <- subset(rece_heat_tibble,YBP <= 20000 & YBP >= 10000)
```

Finally, we can again use ggplot2 to create the heatmap (note that we use a logarithmic colour scale to improve the visibility of contrasts between low and high agreement values). Be sure to consult the ggplot2 documentation to make sense of and change the arguments (plotting style, colour ramp, and so on) as necessary.

```{r}
ggplot(data=rece_heat_tibble_sub) +
    geom_raster(data=rece_heat_tibble_sub,
                mapping=aes(x=YBP, y=EventCount, fill=NMembers),
                vjust=0) +
    scale_fill_viridis_c(
                option="B",
                na.value=rgb(0,0,0,0),
                begin=0.15,
                alpha=0.9,
                trans="log"
                ) +
    scale_y_continuous(breaks=c(1:10)) +
    coord_cartesian(ylim=c(0,5)) +
    xlim(c(20000,10000)) +
    labs(y="Count",x="Year BP") +
    theme_minimal() +
    theme(legend.position="none",
        text = element_text(family="Times", size=9),
        plot.margin=unit(c(0,0,0,0),"cm"),
        axis.title.y=element_text(family="Times", size=9))
```

## NGRIP record
In order to incorporate chronological and measurement uncertainty from the NGRIP record into the model(s), we need to create an ensemble for this variable as well. Following [@Boers2017], we reprojected the time-domain uncertainty into the measurement domain. The process involves combining measurement and chronological uncertainties for every observation in a given layer-counted record. The result is a weighted average of measurement values for every absolute (chronological-error-free) time-stamp covered by the record.

Effectively, for a given time-stamp (e.g., year BP), the method estimates a density function representing probable proxy measurement values. It does this with a sum comprised of the measurement densities for each level in the record, weighted by the probability that a given level dates to the relevant year.

Two assumptions (parameter settings) are required. Since NGRIP data is provided without measurement uncertainties, we assumed a constant error of +/-0.001, just as [@Boers2017] did. We also applied [@Boers2017] uniform density assumption for the temporal uncertainty in a layer-counted archive (this represents the uncertainties associated with counting layers in an ice core using measurements of seasonal processes).

There was no need to produce estimates outside of the interval of interest, which in the case of the paper associated with this document was 20,000--10,000 BP.

First we load the raw annual NGRIP data:

```{r}
ngrip <- read.csv(file="./ngrip.csv")
names(ngrip) <- c("Depth","d18O","Dust","GICC05","MCE")
ngrip <- subset(ngrip,GICC05 <= 21000)
```
Then, we set up a matrix to contain the required densities. The rows of the matrix will refer to time and the columns to the proxy measurement densities (d18O isotope ratios):

```{r}
range_x <- range(c(range(ngrip$d18O)-(2*0.01),range(ngrip$d18O)+(2*0.01)))
x_grid <- seq(range_x[1],range_x[2],0.001)

dates <- cbind(ngrip$GICC05 - ngrip$MCE,
                ngrip$GICC05 + ngrip$MCE)
t_grid <- seq(10001,20000,10)
ntimes <- length(t_grid)

t_matrix <- t(apply(dates,1,function(x)dunif(x=t_grid,min=x[1],max=x[2])))

xs <- lapply(ngrip$d18O,function(x)dnorm(x=x_grid,mean=x,sd=0.01))

x_matrix <- do.call(rbind,xs)

Z <- dim(x_matrix)[1]

X <- matrix(nrow=dim(t_matrix)[2],ncol=dim(x_matrix)[2])
```

Next, we run the calculations, estimating the weighted average density function for a given proxy measurement at a given time (see equation 4 of [@Boers2017]):

```{r}
for(j in 1:ntimes){
    x_t <- lapply(1:Z,function(z,j)0.05*x_matrix[z,]*t_matrix[z,j],j=j)
    x_t <- do.call(rbind,x_t)
    X[j,] <- colSums(x_t)/(sum(0.05 * t_matrix[,j]))
}
```

Lastly, we create an ensemble of potential proxy records. The values in the X matrix refer to probability densities. Each cell in the matrix is proportional to the probability of a given proxy measurement (d18O value) at a given time. We can, therefore, sample probable proxy records in a point-wise fashion by passing rows of the X matrix (each row is a density function estimate describing the probability distribution of d18O values for a given year) to R's `sample()` function as the probability vector. The draws, then, are referring to the grid of proxy measurements (`x_grid`) that we decided to use for sampling d18O values.

```{r}
ngrip_ensemble <- as.data.frame(
                            do.call(
                                cbind,
                                lapply(1:100,
                                    function(j){
                                            apply(
                                                X,
                                                1,
                                                function(x){
                                                        sample(x_grid,
                                                                size=1,
                                                                prob=x
                                                            )
                                                        }
                                            )
                                        }
                                    )
                                )
                            )
```

```{r}
ngrip_ensemble[1:10,1:10]
```

To make it easier to use the data, we can also add a couple of time-stamp variables to the NGRIP ensemble data frame, one for the B2K date (years before 2000 CE) and one for the calendar BP date (before 1950):

```{r}
ngrip_ensemble$B2K <- t_grid
ngrip_ensemble$BP <- ngrip_ensemble$B2K - 50
```

# REC Model
With the required datasets compiled, a REC model can now be run. The R package [Nimble](https://r-nimble.org/documentation-2) will be used to estimate the model parameters and the documentation for that package should be consulted because this will not be a tutorial and it is in many ways quite different from standard R.

It should be noted that there are more condensed, flexible ways to write Nimble models, but the following was written to be clear and explicit instead.

First, the Bayesian model needs to be written as a `nimbleCode()` object:

```{r}
nbCode <- nimbleCode({
   ###top-level regression
   B1 ~ dnorm(0,100)
   B2 ~ dnorm(0,100)
   B_ta ~ dnorm(0,100)
   B0 ~ dnorm(0,100)
   sigB1 ~ dunif(1e-10,100)
   sigB2 ~ dunif(1e-10,100)
   sigB_ta ~ dunif(1e-10,100)
   sigB0 ~ dunif(1e-10,100)
   for (k in 1:K) {
      ###low-level regression
      b1[k] ~ dnorm(mean=B1,sd=sigB1)
      b2[k] ~ dnorm(mean=B1,sd=sigB2)
      b_ta[k] ~ dnorm(mean=B_ta,sd=sigB_ta)
      b0[k] ~ dnorm(mean=B0,sd=sigB0)
      for (n in 1:N){
        alpha[n,k] ~ dunif(1e-10,1)
        lambda[n,k] <- exp(b0[k] + X1[n,k] * b1[k] + X2[n,k] * b2[k] +Ta[n,k] * b_ta[k])
        Y[n,k] ~ dnegbin(size=lambda[n,k],prob=alpha[n,k])
      }
   }
})
```

Then, the input data all need to be aligned with respect to time and sampled at a set of given times. The times we will use will be defined by the NGRIP ensemble we created above. That ensemble is sampled decadally at an annual resolution:

```{r}
head(ngrip_ensemble$BP)
```

We can use R's `merge()` function to align the Megafuna, Human, Taphonomy, and NGRIP ensembles:

```{r}
rece_mfauna_aligned <- merge(
                            data.frame(Date=ngrip_ensemble$BP),
                            rece_sample_mfauna,
                            all.x=T,
                            by=1
                        )
rece_mfauna_aligned <- as.matrix(rece_mfauna_aligned)[,-1]
rece_mfauna_aligned[which(is.na(rece_mfauna_aligned))] <- 0

rece_humans_aligned <- merge(
                            data.frame(Date=ngrip_ensemble$BP),
                            rece_sample_humans,
                            all.x=T,
                            by=1
                        )
rece_humans_aligned <- as.matrix(rece_humans_aligned[,-1])
rece_humans_aligned[which(is.na(rece_humans_aligned))] <- 0

rece_tapho_aligned <- merge(
                            data.frame(Date=ngrip_ensemble$BP),
                            rece_sample_tapho,
                            all.x=T,
                            by=1
                        )
rece_tapho_aligned <- as.matrix(rece_tapho_aligned)[,-1]
rece_tapho_aligned[which(is.na(rece_tapho_aligned))] <- 0

#model params
N <- dim(rece_mfauna_aligned)[1]
K <- dim(rece_mfauna_aligned)[2]
```

Next, we create lists of these aligned datasets and required model parameters (`N` and `K`) in order to pass them to the nimble model:

```{r}
nbData <- list(Y=rece_mfauna_aligned,
                X1=ngrip_ensemble[,1:nsamps],
                X2=rece_humans_aligned,
                Ta=rece_tapho_aligned)

nbConsts <- list(N=N,
                K=K)
```

Then, we set some initial values for the model:

```{r}
nbInits <- list(B1=0,
               B2=0,
               B0=0,
               B_ta=0,
               b1=rep(0,K),
               b2=rep(0,K),
               b_ta=rep(0,K),
               b0=rep(0,K),
               sigB1=0.0001,
               sigB2=0.0001,
               sigB_ta=0.0001,
               sigB0=0.0001)
```

And, pass these lists to the nimble model:

```{r}
nbModel <- nimbleModel(code=nbCode,
                        data=nbData,
                        inits=nbInits,
                        constants=nbConsts)
```

The nimble model is then compiled to C++ to greatly speed up computation:

```{r}
#compile nimble model to C++ code—much faster runtime
C_nbModel <- compileNimble(nbModel, showCompilerOutput = FALSE)
```

Configure the model:

```{r}
#configure the MCMC
nbModel_conf <- configureMCMC(nbModel)
```

Set up the monitors for the MCMC---these are the variables that will be preserved in chains as the MCMC simulation proceeds:

```{r}
nbModel_conf$monitors <- c("B1",
                            "B2",
                            "B_ta",
                            "B0",
                            "sigB1",
                            "sigB2",
                            "sigB_ta",
                            "sigB0")

nbModel_conf$addMonitors2(c("b1",
                            "b2",
                            "b_ta",
                            "b0"))
```

Then, we need to configure some samplers that are more appropriate than the Nimble defaults:

```{r}
#samplers
nbModel_conf$removeSamplers(c("B1",
                            "B2",
                            "B_ta",
                            "B0",
                            "sigB1",
                            "sigB2",
                            "sigB_ta",
                            "sigB0",
                            "b1",
                            "b2",
                            "b_ta",
                            "b0"))

nbModel_conf$addSampler(target=c("B1",
                                "B2",
                                "B_ta",
                                "B0",
                                "sigB1",
                                "sigB2",
                                "sigB_ta",
                                "sigB0"),
                        type="AF_slice")

for(k in 1:K){
   nbModel_conf$addSampler(target=c(paste("b1[",k,"]",sep=""),
                                    paste("b2[",k,"]",sep=""),
                                    paste("b_ta[",k,"]",sep=""),
                                    paste("b0[",k,"]",sep="")),
                        type="AF_slice")
}
```

Other MCMC parameters can be set (e.g., thinning) and then the MCMC model object is built (and again compiled to C++):

```{r}
#thinning to conserve memory when the samples are saved below
nbModel_conf$setThin(1)
nbModel_conf$setThin2(1)

#build MCMC
nbModelMCMC <- buildMCMC(nbModel_conf)

#compile MCMC to C++
C_nbModelMCMC <- compileNimble(nbModelMCMC,project=nbModel)
```

Now we set the number of MCMC iterations for the model to run, set a seed for replicatability, and save the resulting MCMC chains as a matrix called `samples`:

```{r}
#number of MCMC iterations
niter=1000000

#set seed for replicability
set.seed(1)

#save the MCMC chain (monitored variables) as a matrix
samples <- runMCMC(C_nbModelMCMC, niter=niter)
head(samples$samples)
head(samples$samples2[,1:5])
```

Lastly, save the MCMC chains for further analyses:

```{r}
save(samples,file="./mcmc_samples.RData")
```
# References Cited
