# Supplementary material for: Reply to: Accurate population proxies do not exist between 11.7 and 15 ka in North America
Source: Nat Commun. 2022 Aug 11;13:4693. doi: 10.1038/s41467-022-32356-3 (PMC9372036; doi:10.1038/s41467-022-32356-3)
Supplement: Supplementary file 2 — Supplementary Data 1 [file 41467_2022_32356_MOESM2_ESM.zip › Spearman.Rmd]

---
title: "Supplementary Replication Document for 'Reply to Accurate population proxies do not exist between 11.7 and 15 cal BP in North America"
output: pdf_document
---

# Load the Data
First, we need to load required R libraries and radiocarbon data.

```{r, loaddata}
library(rcarbon)
mfauna <- read.csv("./mfauna.csv")
head(mfauna)
```
Then, following Broughton and Weitzel, we create SPDs with R::rcarbon.

```{r, calibrate, echo=F, results="hide"}
#add marks
mfauna[grep("Mammuthus\\b",mfauna$Taxon),"Mark"] <- "Mammoth"
mfauna[grep("Equus\\b",mfauna$Taxon),"Mark"] <- "Equus"
mfauna[grep("Mammut\\b",mfauna$Taxon),"Mark"] <- "Mastodon"
mfauna[grep("Smilodon\\b",mfauna$Taxon),"Mark"] <- "Sabertooth"
mfauna[grep("Nothrotheriops\\b",mfauna$Taxon),"Mark"] <- "Sloth"

mfauna$Mark2 <- "Megafauna"

#separated by species
mammoth <- mfauna[grep("Mammuthus\\b",mfauna$Taxon),]
equus <- mfauna[grep("Equus\\b",mfauna$Taxon),]
mastodon <- mfauna[grep("Mammut\\b",mfauna$Taxon),]
sabertooth <- mfauna[grep("Smilodon\\b",mfauna$Taxon),]
sloth <- mfauna[grep("Nothrotheriops\\b",mfauna$Taxon),]

#Humans
humans <- read.csv("./PeltonOK.csv")
humans <- humans[-which(is.na(humans$NA.Sigma)),]
humans$Mark <- "Human"
names(humans) <- c("SampleID","RCYBP","Error","Mark")
head(humans)

humans$Mark2 <- "Human"

mammoth_cal <- rcarbon::calibrate(x = mammoth$RCYBP,
                                errors = mammoth$Error)
equus_cal <- rcarbon::calibrate(x = equus$RCYBP,
                                errors = equus$Error)
mastodon_cal <- rcarbon::calibrate(x = mastodon$RCYBP,
                                errors = mastodon$Error)
sloth_cal <- rcarbon::calibrate(x = sloth$RCYBP,
                                errors = sloth$Error)
sabertooth_cal <- rcarbon::calibrate(x = sabertooth$RCYBP,
                                errors = sabertooth$Error)

#US Humans
humans_cal <- rcarbon::calibrate(x = humans$RCYBP,
                                errors = humans$Error)
```

```{r, spds}
#US Mammoths SPD
mamspd <- spd(mammoth_cal, timeRange=c(40000,8000), runm=200)

#US Mastodons SPD
mastspd <- spd(mastodon_cal, timeRange=c(40000,8000), runm=200)

#US Sloths SPD
nothspd <- spd(sloth_cal, timeRange=c(40000,8000), runm=200)

#US Equus SPD
eqspd <- spd(equus_cal, timeRange=c(40000,8000), runm=200)

#US Smilodon SPD
smilspd <- spd(sabertooth_cal, timeRange=c(40000,8000), runm=200)

#US Human SPD
humspd <- spd(humans_cal, timeRange=c(40000,8000), runm=200)

PopData <- data.frame("Date" = mamspd$grid$calBP,
                    "USEq" = eqspd$grid$PrDens,
                    "USSmil" = smilspd$grid$PrDens,
                    "USMam" = mamspd$grid$PrDens,
                    "USMast" = mastspd$grid$PrDens,
                    "USNoth" = nothspd$grid$PrDens,
                    "USHum" = humspd$grid$PrDens)
```

```{r, sr_tests}
CorData <- PopData[c(20001:27101),] #Limit correlations to 20ka to the beginning of YD at 12.9ka to evaluate pre-YD population change through time

#Correlations between Humans and Megafauna taxa####

#Spearman's rank-order correlations between each megafauna taxon and humans test for a relationship between these two populations. If the presence or actions of humans inspired declines in megafauna populations, significant negative relationships should exist.

CorData2 <- PopData[c(25001:28300),] #limit correlations to 15ka to 11.7ka (end of YD)

#US Equus and US Humans
USeqhumcor <- cor.test(CorData2$USEq, CorData2$USHum, method="spearman")
#US Smilodon and US Humans
USsmilhumcor <- cor.test(CorData2$USSmil, CorData2$USHum, method="spearman")
#US Mammoths and US Humans
USmamhumcor <- cor.test(CorData2$USMam, CorData2$USHum, method="spearman")
#US Mastodons and US Humans
USmasthumcor <- cor.test(CorData2$USMast, CorData2$USHum, method="spearman")
#US Sloths and US Humans
USnothhumcor <- cor.test(CorData2$USNoth, CorData2$USHum, method="spearman")


#Create data frame and export .csv file of correlation results

MegaHumcor_results <- data.frame("Statistics"=c("rho","p"), "US Equus/Humans"=c(USeqhumcor$estimate, USeqhumcor$p.value), "US Smilodon/Humans"=c(USsmilhumcor$estimate, USsmilhumcor$p.value), "US Mammoths/Humans"=c(USmamhumcor$estimate, USmamhumcor$p.value), "US Mastodons/Humans"=c(USmasthumcor$estimate, USmasthumcor$p.value), "US Sloths/Humans"=c(USnothhumcor$estimate, USnothhumcor$p.value))

write.csv(MegaHumcor_results, "SpearmanRank_tests_MA.csv")
```
